# Supplementary material for: Onlays/partial crowns versus full crowns in restoring posterior teeth: a systematic review and meta-analysis
Source: Head Face Med. 2022 Nov 21;18:36. doi: 10.1186/s13005-022-00337-y (PMC9677648; doi:10.1186/s13005-022-00337-y)
Supplement: Supplementary file 1 — Additional file 1: Supplementary Table 1. NOS of the observational studies. [file 13005_2022_337_MOESM1_ESM.xlsx]

## Sheet: Sheet1
Supplementary table 1: NOS of the observational studies
Quality criteria		A-selection			B-Comparability		C-Outcome		Total
	A1	A2	A3	A4	B1	C1	C2	C3
Li et al. (2015)	★	★		★	★★	★	★	★	8
Barnes et al. (2010)	★	★		★	★	★	★		6
Jongsma et al. (2012)	★	★		★	★	★	★	★	7
Fabbri et al. (2014)	★	★		★	★	★	★	★	7
Fotiadou et al. (2021)	★	★		★	★★	★	★		7
Newcastle-Ottawa Scale (NOS) : A) Selection—A1) the representativeness of the exposed , A2) Selection of the non-exposed cohort, A3) ascertainment of the exposure, A4) demonstration that the outcome of interest was not present when the study started; B) Comparability—Comparability of cohorts on the basis of the design or analysis; C) outcome—C1) assessment of the outcome, C2) follow-up long enoug…
